# Supplementary material for: Developing political-ecological theory: The need for many-task computing
Source: PLoS One. 2020 Nov 24;15(11):e0226861. doi: 10.1371/journal.pone.0226861 (PMC7685461; doi:10.1371/journal.pone.0226861)
Supplement: S1 Data — All data used in the cheetah conservation case study. (TXT) [file pone.0226861.s002.txt]

action 2002.53 kenepa seize_elephant_ivory two,kenrr,kenpas
action 2002.68 kenepa seize_elephant_ivory two,kenrr,kenpas
action 2002.69 kenepa seize_elephant_ivory two,kenrr,kenpas
action 2004.49 ecosys animals_die_from_drought ecosys
action 2005.08 kenepa invest_in_tourism_infrastructure none
action 2006.86 kenepa evict_residents_from_reserve two,kenrr,kenpas
action 2009.80 kenepa invest_in_tourism_infrastructure none
action 2010.26 ecosys hyenas_maul_some_goats kenrr
action 2010.53 ecosys animals_die_from_drought ecosys
action 2010.54 kenpres open_reserve_to_settlement one,kenpres
action 2010.58 ecosys wildlife_attack_rural_residents kenrr
action 2010.61 ecosys disease_outbreak_kills_wildlife ecosys
action 2010.65 kenepa seize_elephant_ivory two,kenrr,kenpas
action 2010.69 tanepa invest_in_tourism_infrastructure none
action 2010.73 ecosys hippo_attacks_some_cattle ugarr
action 2010.73 ecosys wildlife_counts_increase ecosys
action 2010.73 kenpres donate_some_dollars_to_rural_development ugarr
action 2010.77 ecosys disease_outbreak_kills_wildlife ecosys
action 2010.78 ecosys hippo_attacks_some_cattle kenrr
action 2010.78 kenepa seize_elephant_ivory two,kenrr,kenpas
action 2010.79 ecosys hippo_attacks_some_cattle kenrr
action 2010.80 kenpres donate_some_dollars_to_rural_development ugarr
action 2010.80 ugapres punish_or_restrict_corrupt_ministers ecosys
action 2010.83 ecosys disease_outbreak_kills_wildlife ecosys
action 2010.83 ecosys hyenas_maul_some_goats kenrr
action 2010.86 ugapres open_reserve_to_settlement two,kenpres,tanpres
action 2010.89 ugaepa evict_residents_from_reserve two,ugarr,ugapas
action 2010.89 ecosys hippo_attacks_some_cattle kenrr
action 2010.91 ugaepa invest_in_tourism_infrastructure none
action 2010.91 ugaepa arrest_some_epa_officers_for_poaching none
action 2010.92 tanepa invest_in_tourism_infrastructure none
action 2010.92 ugaepa plan_tourism_infrastructure_improvement none
action 2010.94 kenepa seize_elephant_ivory two,kenrr,kenpas
action 2010.96 ecosys wildlife_attack_rural_residents ugarr
action 2010.97 kenepa evict_residents_from_reserve two,kenrr,kenpas
action 2010.97 kenpres reduce_game_reserve_size ecosys
action 2011.03 kenpres fund_rural_development_project ecosys
action 2011.03 kenepa seize_elephant_ivory two,kenrr,kenpas
action 2011.04 tanepa evict_residents_from_reserve two,tanrr,tanpas
action 2011.06 kenepa plan_tourism_infrastructure_improvement none
action 2011.07 kenepa evict_residents_from_reserve two,kenrr,kenpas
action 2011.07 ecosys wildlife_attack_rural_residents ugarr
action 2011.08 tanpres create_a_new_national_park ecosys
action 2011.08 ugapres open_reserve_to_settlement two,kenpres,tanpres
action 2011.08 kenpres donate_some_dollars_to_rural_development tanrr
action 2011.08 ugaepa plan_tourism_infrastructure_improvement none
action 2011.11 ecosys animals_die_from_drought ecosys
action 2011.11 tanepa plan_tourism_infrastructure_improvement none
action 2011.11 ecosys animals_die_from_drought ecosys
action 2011.11 kenpres donate_some_dollars_to_rural_development tanrr
action 2011.11 ecosys wildlife_attack_rural_residents kenrr
action 2011.13 ecosys hippo_attacks_some_cattle kenrr
action 2011.13 ecosys hippo_attacks_some_cattle kenrr
action 2011.13 kenepa evict_residents_from_reserve two,kenrr,kenpas
action 2011.15 ecosys hippo_attacks_some_cattle ugarr
action 2011.16 tanpres open_reserve_to_settlement two,kenpres,ugapres
action 2011.16 ecosys disease_outbreak_kills_wildlife ecosys
action 2011.18 kenepa evict_residents_from_reserve two,kenrr,kenpas
action 2011.20 ugapres open_reserve_to_settlement two,kenpres,tanpres
action 2011.21 ugaepa invest_in_tourism_infrastructure none
action 2011.21 kenpres donate_some_dollars_to_rural_development ugarr
action 2011.21 ugapres open_reserve_to_settlement two,kenpres,tanpres
action 2011.22 ecosys disease_outbreak_kills_wildlife ecosys
action 2011.22 ecosys animals_die_from_drought ecosys
action 2011.23 kenpres donate_some_dollars_to_rural_development ugarr
action 2011.23 tanepa plan_tourism_infrastructure_improvement none
action 2011.24 tanepa shoot_some_rural_residents_for_poaching none
action 2011.25 kenpres donate_some_dollars_to_rural_development ugarr
action 2011.25 ugapres open_reserve_to_settlement two,kenpres,tanpres
action 2011.26 ecosys hippo_attacks_some_cattle tanrr
action 2011.26 kenpres donate_some_dollars_to_rural_development ugarr
action 2011.27 kenepa invest_in_tourism_infrastructure none
action 2011.27 ugaepa invest_in_tourism_infrastructure none
action 2011.27 ecosys wildlife_attack_rural_residents kenrr
action 2011.27 kenpres donate_some_dollars_to_rural_development ugarr
action 2011.33 kenepa seize_elephant_ivory two,kenrr,kenpas
action 2011.33 ecosys wildlife_attack_rural_residents kenrr
action 2011.33 kenpres donate_some_dollars_to_rural_development ugarr
action 2011.33 ugaepa seize_elephant_ivory two,ugarr,ugapas
action 2011.33 kenpres donate_some_dollars_to_rural_development ugarr
action 2011.33 ecosys animals_die_from_drought ecosys
action 2011.41 ecosys hippo_attacks_some_cattle kenrr
action 2011.41 kenpres donate_some_dollars_to_rural_development ugarr
action 2011.41 kenepa invest_in_tourism_infrastructure none
action 2011.43 kenpres donate_some_dollars_to_rural_development ugarr
action 2011.43 ecosys hippo_attacks_some_cattle kenrr
action 2011.44 ecosys animals_die_from_drought ecosys
action 2011.44 kenpres donate_some_dollars_to_rural_development ugarr
action 2011.44 kenepa plan_tourism_infrastructure_improvement none
action 2011.44 kenpres donate_some_dollars_to_rural_development ugarr
action 2011.45 kenpres donate_some_dollars_to_rural_development ugarr
action 2011.46 kenpres donate_some_dollars_to_rural_development ugarr
action 2011.46 ugaepa invest_in_tourism_infrastructure none
action 2011.47 kenpres donate_some_dollars_to_rural_development ugarr
action 2011.47 ecosys animals_die_from_drought ecosys
action 2011.47 kenpres donate_some_dollars_to_rural_development tanrr
action 2011.47 tanpres sell_grazing_land ecosys
action 2011.47 tanepa plan_tourism_infrastructure_improvement none
action 2011.48 ecosys disease_outbreak_kills_wildlife ecosys
action 2011.48 kenpres donate_some_dollars_to_rural_development ugarr
action 2011.48 kenpres donate_some_dollars_to_rural_development ugarr
action 2011.49 kenpres donate_some_dollars_to_rural_development tanrr
action 2011.50 kenepa evict_residents_from_reserve two,kenrr,kenpas
action 2011.51 kenpres donate_some_dollars_to_rural_development tanrr
action 2011.51 tanepa seize_elephant_ivory two,tanrr,tanpas
action 2011.52 kenepa plan_tourism_infrastructure_improvement none
action 2011.52 ecosys lions_kill_livestock ecosys
action 2011.52 kenepa plan_tourism_infrastructure_improvement none
action 2011.52 kenpres donate_some_dollars_to_rural_development ugarr
action 2011.53 ecosys wildlife_attack_rural_residents none
action 2011.54 kenepa seize_elephant_ivory two,kenrr,kenpas
action 2011.56 kenpres donate_some_dollars_to_rural_development tanrr
action 2011.56 tanpres open_reserve_to_settlement two,kenpres,ugapres
action 2011.56 kenpres fund_rural_development_project ugarr
action 2011.56 kenepa plan_tourism_infrastructure_improvement none
action 2011.56 ecosys wildlife_counts_increase ecosys
action 2011.57 kenepa seize_elephant_ivory two,kenrr,kenpas
action 2011.58 tanepa arrest_some_poaching_suspects none
action 2011.58 kenepa evict_residents_from_reserve two,kenrr,kenpas
action 2011.58 kenpres donate_some_dollars_to_rural_development ugarr
action 2011.58 ecosys wildlife_attack_rural_residents ugarr
action 2011.58 kenpres donate_some_dollars_to_rural_development ugarr
action 2011.63 kenpres fund_rural_development_project tanrr
action 2011.64 kenpres donate_some_dollars_to_rural_development ugarr
action 2011.64 tanepa plan_tourism_infrastructure_improvement none
action 2011.66 kenepa evict_residents_from_reserve two,kenrr,kenpas
action 2011.68 kenrr attack_and_rob_some_tourists none
action 2011.68 kenepa evict_residents_from_reserve two,kenrr,kenpas
action 2011.69 ecosys disease_outbreak_kills_wildlife ecosys
action 2011.69 kenrr attack_and_rob_some_tourists none
action 2011.69 kenepa attend_tourism_conference none
action 2011.70 ecosys disease_outbreak_kills_wildlife ecosys
action 2011.70 kenpres donate_some_dollars_to_rural_development ugarr
action 2011.70 kenepa seize_elephant_ivory two,kenrr,kenpas
action 2011.71 tanepa seize_elephant_ivory two,tanrr,tanpas
action 2011.72 ecosys hippo_attacks_some_cattle kenrr
action 2011.72 kenpres donate_some_dollars_to_rural_development ugarr
action 2011.72 kenpres donate_some_dollars_to_rural_development ugarr
action 2011.72 ugaepa arrest_middleman none
action 2011.74 kenrr attack_and_rob_some_tourists none
action 2011.76 ecosys disease_outbreak_kills_wildlife ecosys
action 2011.76 tanepa evict_residents_from_reserve two,tanrr,tanpas
action 2011.76 ugarr kill_wildlife_personnel none
action 2011.77 kenepa seize_elephant_ivory two,kenrr,kenpas
action 2011.77 kenepa plan_tourism_infrastructure_improvement none
action 2011.77 tanepa plan_tourism_infrastructure_improvement none
action 2011.78 kenpres donate_some_dollars_to_rural_development ecosys
action 2011.79 kenpres open_reserve_to_settlement one,kenpres
action 2011.80 kenepa evict_residents_from_reserve two,kenrr,kenpas
action 2011.83 kenrr sell_few_rhino_horns none
action 2011.83 ecosys wildlife_attack_rural_residents kenrr
action 2011.83 kenrr attack_and_rob_some_tourists none
action 2011.83 kenepa evict_residents_from_reserve two,kenrr,kenpas
action 2011.86 ugapres open_reserve_to_settlement two,kenpres,tanpres
action 2011.86 kenrr attack_and_rob_some_tourists none
action 2011.86 ecosys animals_die_from_drought ecosys
action 2011.86 ecosys wildlife_attack_rural_residents kenrr
action 2011.89 kenepa plan_tourism_infrastructure_improvement none
action 2011.89 ecosys hippo_attacks_some_cattle kenrr
action 2011.92 kenepa seize_elephant_ivory two,kenrr,kenpas
action 2011.95 kenpres donate_some_dollars_to_rural_development ugarr
action 2011.98 kenepa invest_in_tourism_infrastructure none
action 2011.99 ugaepa evict_residents_from_reserve two,ugarr,ugapas
action 2011.99 kenepa seize_elephant_ivory two,kenrr,kenpas
action 2012.02 ecosys hippo_attacks_some_cattle ugarr
action 2012.02 kenpres donate_some_dollars_to_rural_development ugarr
action 2012.02 tanepa plan_tourism_infrastructure_improvement none
action 2012.03 kenrr attack_and_rob_some_tourists none
action 2012.03 ecosys wildlife_attack_rural_residents kenrr
action 2012.04 ecosys wildlife_attack_rural_residents kenrr
action 2012.04 kenepa seize_elephant_ivory two,kenrr,kenpas
action 2012.04 ecosys hippo_attacks_some_cattle kenrr
action 2012.06 kenepa evict_residents_from_reserve two,kenrr,kenpas
action 2012.10 ecosys hippo_attacks_some_cattle kenrr
action 2012.14 kenepa evict_residents_from_reserve two,kenrr,kenpas
action 2012.15 ecosys wildlife_attack_rural_residents kenrr
action 2012.15 kenpres fund_rural_development_project ecosys
action 2012.15 kenepa verbal:_comment_on_action none
action 2012.21 kenrr attack_and_rob_some_tourists none
action 2012.24 kenepa evict_residents_from_reserve two,kenrr,kenpas
action 2012.27 kenepa seize_elephant_ivory two,kenrr,kenpas
action 2012.29 ecosys hyenas_maul_some_goats kenrr
action 2012.30 ecosys hippo_attacks_some_cattle kenrr
action 2012.30 ecosys wildlife_attack_rural_residents kenrr
action 2012.30 kenepa seize_elephant_ivory two,kenrr,kenpas
action 2012.32 kenepa seize_elephant_ivory two,kenrr,kenpas
action 2012.32 kenepa seize_elephant_ivory two,kenrr,kenpas
action 2012.35 kenepa arrest_some_poaching_suspects none
action 2012.36 ecosys hyenas_maul_some_goats kenrr
action 2012.39 tanepa evict_residents_from_reserve two,tanrr,tanpas
action 2012.39 kenepa seize_elephant_ivory two,kenrr,kenpas
action 2012.41 kenepa evict_residents_from_reserve two,kenrr,kenpas
action 2012.42 kenepa evict_residents_from_reserve two,kenrr,kenpas
action 2012.45 ecosys wildlife_attack_rural_residents none
action 2012.64 kenepa invest_in_tourism_infrastructure none
action 2012.65 ecosys wildlife_attack_rural_residents kenrr
action 2012.66 ecosys hippo_attacks_some_cattle kenrr
action 2012.67 ecosys wildlife_attack_rural_residents kenrr
action 2012.68 kenepa seize_elephant_ivory two,kenrr,kenpas
action 2012.68 ecosys wildlife_attack_rural_residents kenrr
action 2012.68 ecosys hippo_attacks_some_cattle kenrr
action 2012.70 ecosys hippo_attacks_some_cattle kenrr
action 2012.72 ecosys hippo_attacks_some_cattle ugarr
action 2012.74 ecosys hippo_attacks_some_cattle tanrr
action 2012.77 ecosys hippo_attacks_some_cattle kenrr
action 2012.81 ecosys hyenas_maul_some_goats kenrr
action 2012.82 kenepa seize_elephant_ivory two,kenrr,kenpas
action 2012.83 kenepa seize_elephant_ivory two,kenrr,kenpas
action 2012.83 kenepa seize_elephant_ivory two,kenrr,kenpas
action 2012.86 kenepa evict_residents_from_reserve two,kenrr,kenpas
action 2012.86 kenepa plan_tourism_infrastructure_improvement none
action 2012.86 ecosys hippo_attacks_some_cattle kenrr
action 2013.11 ecosys wildlife_attack_rural_residents ugarr
action 2013.18 ecosys animals_die_from_drought ecosys
action 2013.19 kenepa seize_elephant_ivory two,kenrr,kenpas
action 2013.19 kenepa seize_elephant_ivory two,kenrr,kenpas
action 2013.23 kenepa seize_elephant_ivory two,kenrr,kenpas
action 2013.25 kenepa seize_elephant_ivory two,kenrr,kenpas
action 2013.27 ecosys hyenas_maul_some_goats kenrr
action 2013.29 kenepa seize_elephant_ivory two,kenrr,kenpas
action 2013.29 ecosys hippo_attacks_some_cattle kenrr
action 2013.31 kenepa evict_residents_from_reserve two,kenrr,kenpas
action 2013.31 kenpres open_reserve_to_settlement one,kenpres
action 2013.33 kenpres open_reserve_to_settlement one,kenpres
action 2013.36 ecosys wildlife_attack_rural_residents kenrr
action 2013.38 kenepa invest_in_tourism_infrastructure none
action 2013.41 kenpres fund_rural_development_project ecosys
action 2013.44 ecosys hippo_attacks_some_cattle kenrr
action 2013.46 ecosys hippo_attacks_some_cattle kenrr
action 2013.46 ecosys hyenas_maul_some_goats kenrr
action 2013.47 ecosys wildlife_attack_rural_residents kenrr
action 2013.49 ecosys animals_die_from_drought ecosys
action 2013.50 kenepa seize_elephant_ivory two,kenrr,kenpas
action 2013.50 ecosys hippo_attacks_some_cattle kenrr
action 2013.50 kenepa seize_elephant_ivory two,kenrr,kenpas
action 2013.50 ecosys hippo_attacks_some_cattle kenrr
action 2013.50 ugaepa seize_elephant_ivory two,ugarr,ugapas
action 2013.52 kenepa seize_elephant_ivory two,kenrr,kenpas
action 2013.56 tanpres open_reserve_to_settlement two,kenpres,ugapres
action 2013.56 ecosys hyenas_maul_some_goats kenrr
action 2013.57 ecosys animals_die_from_drought ecosys
action 2013.58 ecosys hippo_attacks_some_cattle kenrr
action 2013.58 kenepa seize_elephant_ivory two,kenrr,kenpas
action 2013.58 ecosys animals_die_from_drought ecosys
action 2013.60 kenpres donate_some_dollars_to_rural_development ugarr
action 2013.60 ecosys hippo_attacks_some_cattle kenrr
action 2013.61 kenepa seize_elephant_ivory two,kenrr,kenpas
action 2013.61 ecosys hippo_attacks_some_cattle tanrr
action 2013.61 kenpres donate_some_dollars_to_rural_development ugarr
action 2013.61 ugapres fund_rural_development_project ecosys
action 2013.61 ecosys hippo_attacks_some_cattle kenrr
action 2013.61 ecosys hippo_attacks_some_cattle kenrr
action 2013.61 ecosys hippo_attacks_some_cattle tanrr
action 2013.61 kenepa seize_elephant_ivory two,kenrr,kenpas
action 2013.61 ecosys hippo_attacks_some_cattle kenrr
action 2013.61 kenepa seize_elephant_ivory two,kenrr,kenpas
action 2013.61 ecosys hippo_attacks_some_cattle kenrr
action 2013.63 ecosys hippo_attacks_some_cattle ugarr
action 2013.63 ecosys hippo_attacks_some_cattle ugarr
action 2013.63 tanrr attack_and_rob_some_tourists none
action 2013.63 ugapres fund_rural_development_project ecosys
action 2013.64 ecosys hippo_attacks_some_cattle kenrr
action 2013.64 ecosys hippo_attacks_some_cattle kenrr
action 2013.64 ecosys wildlife_attack_rural_residents none
action 2013.64 ecosys hippo_attacks_some_cattle kenrr
action 2013.65 ecosys wildlife_attack_rural_residents none
action 2013.65 ecosys wildlife_attack_rural_residents ugarr
action 2013.65 kenepa seize_elephant_ivory two,kenrr,kenpas
action 2013.66 ecosys hippo_attacks_some_cattle tanrr
action 2013.66 kenrr attack_and_rob_some_tourists none
action 2013.66 ecosys hippo_attacks_some_cattle kenrr
action 2013.66 kenepa host_or_attend_conservation_conference none
action 2013.66 ecosys hippo_attacks_some_cattle kenrr
action 2013.67 ugaepa invest_in_tourism_infrastructure none
action 2013.67 ecosys hippo_attacks_some_cattle kenrr
action 2013.67 ecosys hippo_attacks_some_cattle kenrr
action 2013.67 ecosys hippo_attacks_some_cattle tanrr
action 2013.67 ecosys wildlife_attack_rural_residents kenrr
action 2013.68 kenpres donate_some_dollars_to_rural_development ecosys
action 2013.68 ecosys hippo_attacks_some_cattle kenrr
action 2013.68 kenpres donate_some_dollars_to_rural_development ugarr
action 2013.68 kenepa seize_elephant_ivory two,kenrr,kenpas
action 2013.68 ecosys wildlife_attack_rural_residents ugarr
action 2013.69 ecosys hippo_attacks_some_cattle kenrr
action 2013.69 ecosys hippo_attacks_some_cattle kenrr
action 2013.69 ecosys hippo_attacks_some_cattle tanrr
action 2013.69 ecosys hippo_attacks_some_cattle kenrr
action 2013.70 ecosys hippo_attacks_some_cattle kenrr
action 2013.71 ecosys hippo_attacks_some_cattle kenrr
action 2013.71 ecosys hippo_attacks_some_cattle kenrr
action 2013.71 ecosys hippo_attacks_some_cattle kenrr
action 2013.71 ugaepa seize_elephant_ivory two,ugarr,ugapas
action 2013.72 ecosys hippo_attacks_some_cattle kenrr
action 2013.72 ecosys hippo_attacks_some_cattle tanrr
action 2013.72 kenpres donate_some_dollars_to_rural_development ugarr
action 2013.72 ecosys hippo_attacks_some_cattle kenrr
action 2013.73 ecosys animals_die_from_drought ecosys
action 2013.73 kenrr attack_and_rob_some_tourists none
action 2013.73 ecosys hippo_attacks_some_cattle kenrr
action 2013.73 ecosys hippo_attacks_some_cattle kenrr
action 2013.73 ecosys hippo_attacks_some_cattle kenrr
action 2013.74 ecosys hippo_attacks_some_cattle kenrr
action 2013.74 kenrr attack_and_rob_some_tourists none
action 2013.74 kenrr attack_and_rob_some_tourists none
action 2013.74 kenepa seize_elephant_ivory two,kenrr,kenpas
action 2013.75 kenepa seize_elephant_ivory two,kenrr,kenpas
action 2013.75 ecosys hippo_attacks_some_cattle kenrr
action 2013.75 tanrr attack_and_rob_some_tourists none
action 2013.75 ecosys hippo_attacks_some_cattle kenrr
action 2013.76 ecosys hippo_attacks_some_cattle kenrr
action 2013.76 ecosys wildlife_attack_rural_residents kenrr
action 2013.76 ecosys hippo_attacks_some_cattle ugarr
action 2013.76 kenepa verbal:_comment_on_action none
action 2013.77 ecosys hippo_attacks_some_cattle kenrr
action 2013.77 kenepa seize_elephant_ivory two,kenrr,kenpas
action 2013.77 ecosys hippo_attacks_some_cattle ugarr
action 2013.78 ecosys hippo_attacks_some_cattle kenrr
action 2013.78 kenpres donate_some_dollars_to_rural_development tanrr
action 2013.78 ecosys wildlife_attack_rural_residents kenrr
action 2013.78 ecosys hippo_attacks_some_cattle kenrr
action 2013.78 ecosys hippo_attacks_some_cattle kenrr
action 2013.79 kenepa compensate_residents_for_wildlife-caused_deaths none
action 2013.79 tanepa invest_in_tourism_infrastructure none
action 2013.79 ecosys hippo_attacks_some_cattle kenrr
action 2013.79 kenrr sell_few_rhino_horns none
action 2013.79 kenepa seize_elephant_ivory two,kenrr,kenpas
action 2013.79 ecosys hippo_attacks_some_cattle kenrr
action 2013.80 ecosys hippo_attacks_some_cattle kenrr
action 2013.80 kenepa seize_elephant_ivory two,kenrr,kenpas
action 2013.80 ecosys hippo_attacks_some_cattle kenrr
action 2013.80 ecosys hippo_attacks_some_cattle kenrr
action 2013.80 kenpres reduce_game_reserve_size ecosys
action 2013.80 kenepa seize_elephant_ivory two,kenrr,kenpas
action 2013.81 ecosys disease_outbreak_kills_wildlife ecosys
action 2013.81 ecosys animals_die_from_drought ecosys
action 2013.82 ecosys disease_outbreak_kills_wildlife ecosys
action 2013.82 kenepa seize_elephant_ivory two,kenrr,kenpas
action 2013.82 ecosys hippo_attacks_some_cattle kenrr
action 2013.83 kenepa evict_residents_from_reserve two,kenrr,kenpas
action 2013.83 tanepa arrest_middleman none
action 2013.83 ugaepa seize_elephant_ivory two,ugarr,ugapas
action 2013.83 ecosys wildlife_attack_rural_residents ugarr
action 2013.83 ecosys hippo_attacks_some_cattle tanrr
action 2013.83 ecosys hippo_attacks_some_cattle kenrr
action 2013.83 kenpres fund_rural_development_project ugarr
action 2013.83 ecosys hippo_attacks_some_cattle kenrr
action 2013.85 ecosys hippo_attacks_some_cattle kenrr
action 2013.85 kenepa seize_elephant_ivory two,kenrr,kenpas
action 2013.86 ecosys hippo_attacks_some_cattle kenrr
action 2013.86 ecosys hippo_attacks_some_cattle kenrr
action 2013.86 ugaepa seize_elephant_ivory two,ugarr,ugapas
action 2013.86 ecosys hippo_attacks_some_cattle kenrr
action 2013.86 ecosys hippo_attacks_some_cattle kenrr
action 2013.88 ecosys hippo_attacks_some_cattle kenrr
action 2013.88 kenpres open_reserve_to_settlement one,kenpres
action 2013.88 ecosys wildlife_attack_rural_residents none
action 2013.89 ecosys hippo_attacks_some_cattle kenrr
action 2013.89 ecosys hippo_attacks_some_cattle kenrr
action 2013.90 ecosys hippo_attacks_some_cattle tanrr
action 2013.90 tanepa seize_elephant_ivory two,tanrr,tanpas
action 2013.90 ecosys hippo_attacks_some_cattle kenrr
action 2013.90 kenpres donate_some_dollars_to_rural_development tanrr
action 2013.91 ecosys hippo_attacks_some_cattle kenrr
action 2013.92 ecosys hippo_attacks_some_cattle kenrr
action 2013.92 kenepa seize_elephant_ivory two,kenrr,kenpas
action 2013.92 ecosys hippo_attacks_some_cattle kenrr
action 2013.92 kenpres reduce_game_reserve_size ecosys
action 2013.92 ecosys hippo_attacks_some_cattle kenrr
action 2013.93 kenepa seize_elephant_ivory two,kenrr,kenpas
action 2013.94 kenpres donate_some_dollars_to_rural_development ugarr
action 2013.94 ecosys hippo_attacks_some_cattle ugarr
action 2013.94 kenrr attack_and_rob_some_tourists none
action 2013.94 tanepa invest_in_tourism_infrastructure none
action 2013.94 ecosys hippo_attacks_some_cattle kenrr
action 2013.95 ecosys hippo_attacks_some_cattle kenrr
action 2013.95 kenpres donate_some_dollars_to_rural_development tanrr
action 2013.95 kenepa seize_elephant_ivory two,kenrr,kenpas
action 2013.95 tanepa invest_in_tourism_infrastructure none
action 2013.96 ecosys hippo_attacks_some_cattle kenrr
action 2013.96 ecosys hippo_attacks_some_cattle kenrr
action 2013.97 kenepa seize_elephant_ivory two,kenrr,kenpas
action 2013.97 ecosys hyenas_maul_some_goats kenrr
action 2013.97 kenepa seize_elephant_ivory two,kenrr,kenpas
action 2013.97 ecosys hippo_attacks_some_cattle kenrr
action 2013.98 kenepa seize_elephant_ivory two,kenrr,kenpas
action 2013.98 ecosys hippo_attacks_some_cattle kenrr
action 2013.99 ecosys hippo_attacks_some_cattle kenrr
action 2013.99 ecosys hippo_attacks_some_cattle kenrr
action 2013.99 kenepa seize_elephant_ivory two,kenrr,kenpas
action 2014.00 ecosys hippo_attacks_some_cattle kenrr
action 2014.00 ecosys hippo_attacks_some_cattle kenrr
action 2014.00 kenepa seize_elephant_ivory two,kenrr,kenpas
action 2014.01 kenepa seize_elephant_ivory two,kenrr,kenpas
action 2014.01 kenepa seize_elephant_ivory two,kenrr,kenpas
action 2014.02 ecosys hippo_attacks_some_cattle kenrr
action 2014.02 kenepa seize_elephant_ivory two,kenrr,kenpas
action 2014.02 ecosys hippo_attacks_some_cattle kenrr
action 2014.03 kenepa host_or_attend_conservation_conference none
action 2014.03 ecosys hippo_attacks_some_cattle kenrr
action 2014.03 kenepa invest_in_tourism_infrastructure none
action 2014.03 kenpres donate_some_dollars_to_rural_development ecosys
action 2014.04 ecosys hippo_attacks_some_cattle kenrr
action 2014.04 ecosys hippo_attacks_some_cattle kenrr
action 2014.04 ugaepa evict_residents_from_reserve two,ugarr,ugapas
action 2014.04 kenrr request:_stop_human-wildlife_conflict three,kenpres,kenepa,ngo
action 2014.06 ecosys hippo_attacks_some_cattle kenrr
action 2014.07 ecosys hippo_attacks_some_cattle kenrr
action 2014.07 ecosys hippo_attacks_some_cattle kenrr
action 2014.07 ecosys hippo_attacks_some_cattle kenrr
action 2014.08 ecosys hippo_attacks_some_cattle kenrr
action 2014.08 kenepa seize_elephant_ivory two,kenrr,kenpas
action 2014.08 ecosys hippo_attacks_some_cattle kenrr
action 2014.10 kenrr attack_and_rob_some_tourists none
action 2014.10 ugaepa increase_anti-poaching_enforcement none
action 2014.10 ecosys hippo_attacks_some_cattle kenrr
action 2014.10 kenpres donate_some_dollars_to_rural_development tanrr
action 2014.10 ecosys hippo_attacks_some_cattle kenrr
action 2014.11 ecosys hippo_attacks_some_cattle kenrr
action 2014.11 ecosys hippo_attacks_some_cattle kenrr
action 2014.11 kenepa seize_elephant_ivory two,kenrr,kenpas
action 2014.11 ecosys animals_die_from_drought ecosys
action 2014.11 kenpres donate_some_dollars_to_rural_development ecosys
action 2014.11 kenepa seize_elephant_ivory two,kenrr,kenpas
action 2014.13 kenepa attend_tourism_conference none
action 2014.13 ecosys hippo_attacks_some_cattle kenrr
action 2014.13 ugarr attack_and_rob_some_tourists none
action 2014.13 ecosys hippo_attacks_some_cattle kenrr
action 2014.14 kenepa host_or_attend_conservation_conference none
action 2014.14 ecosys hippo_attacks_some_cattle kenrr
action 2014.15 ugaepa seize_elephant_ivory two,ugarr,ugapas
action 2014.15 ecosys hippo_attacks_some_cattle kenrr
action 2014.16 ecosys hippo_attacks_some_cattle kenrr
action 2014.17 kenpres donate_some_dollars_to_rural_development ecosys
action 2014.17 ecosys hippo_attacks_some_cattle kenrr
action 2014.17 ugapres fund_rural_development_project ecosys
action 2014.17 ecosys hippo_attacks_some_cattle kenrr
action 2014.18 kenepa arrest_middleman none
action 2014.18 ecosys hippo_attacks_some_cattle kenrr
action 2014.19 ecosys animals_die_from_drought ecosys
action 2014.19 kenepa seize_elephant_ivory two,kenrr,kenpas
action 2014.19 kenpres donate_some_dollars_to_rural_development ecosys
action 2014.20 ecosys hippo_attacks_some_cattle kenrr
action 2014.20 ecosys hippo_attacks_some_cattle kenrr
action 2014.21 ecosys hippo_attacks_some_cattle kenrr
action 2014.21 ecosys hippo_attacks_some_cattle kenrr
action 2014.21 kenepa seize_elephant_ivory two,kenrr,kenpas
action 2014.21 ecosys hippo_attacks_some_cattle kenrr
action 2014.22 ecosys hippo_attacks_some_cattle kenrr
action 2014.22 ecosys animals_die_from_drought ecosys
action 2014.23 ecosys hippo_attacks_some_cattle kenrr
action 2014.23 ecosys hippo_attacks_some_cattle kenrr
action 2014.23 kenepa verbal:_comment_on_action none
action 2014.23 ecosys hippo_attacks_some_cattle ugarr
action 2014.23 kenepa evict_residents_from_reserve two,kenrr,kenpas
action 2014.23 kenepa translocate_animals none
action 2014.24 ecosys wildlife_attack_rural_residents tanrr
action 2014.24 ecosys hippo_attacks_some_cattle kenrr
action 2014.26 ecosys hippo_attacks_some_cattle kenrr
action 2014.26 tanepa seize_elephant_ivory two,tanrr,tanpas
action 2014.26 ecosys hippo_attacks_some_cattle tanrr
action 2014.27 kenepa plan_tourism_infrastructure_improvement none
action 2014.27 kenpres donate_some_dollars_to_rural_development none
action 2014.27 ecosys hippo_attacks_some_cattle kenrr
action 2014.27 ecosys hippo_attacks_some_cattle kenrr
action 2014.27 kenepa plan_tourism_infrastructure_improvement none
action 2014.27 ecosys hippo_attacks_some_cattle kenrr
action 2014.28 ecosys wildlife_attack_rural_residents kenrr
action 2014.28 ecosys hippo_attacks_some_cattle kenrr
action 2014.29 ecosys hippo_attacks_some_cattle kenrr
action 2014.29 ecosys hippo_attacks_some_cattle kenrr
action 2014.29 kenepa seize_elephant_ivory two,kenrr,kenpas
action 2014.29 ecosys hippo_attacks_some_cattle kenrr
action 2014.29 kenrr attack_and_rob_some_tourists none
action 2014.29 ecosys hippo_attacks_some_cattle kenrr
action 2014.30 kenepa seize_elephant_ivory two,kenrr,kenpas
action 2014.30 ecosys hippo_attacks_some_cattle kenrr
action 2014.31 ecosys hippo_attacks_some_cattle kenrr
action 2014.31 ecosys hippo_attacks_some_cattle kenrr
action 2014.32 ecosys hippo_attacks_some_cattle kenrr
action 2014.32 ecosys hippo_attacks_some_cattle kenrr
action 2014.33 kenepa seize_elephant_ivory two,kenrr,kenpas
action 2014.33 kenepa seize_elephant_ivory two,kenrr,kenpas
action 2014.33 ecosys hippo_attacks_some_cattle kenrr
action 2014.35 ecosys hippo_attacks_some_cattle kenrr
action 2014.35 ecosys animals_die_from_drought ecosys
action 2014.35 ecosys hippo_attacks_some_cattle kenrr
action 2014.35 ecosys hippo_attacks_some_cattle kenrr
action 2014.36 ecosys hippo_attacks_some_cattle kenrr
action 2014.36 kenpres donate_some_dollars_to_rural_development ecosys
action 2014.36 ecosys wildlife_attack_rural_residents kenrr
action 2014.36 ecosys hippo_attacks_some_cattle kenrr
action 2014.36 ecosys hippo_attacks_some_cattle kenrr
action 2014.38 tanrr attack_and_rob_some_tourists none
action 2014.38 ecosys hippo_attacks_some_cattle kenrr
action 2014.39 kenrr attack_and_rob_some_tourists none
action 2014.39 ecosys hippo_attacks_some_cattle kenrr
action 2014.40 kenpres donate_some_dollars_to_rural_development tanrr
action 2014.40 ecosys hippo_attacks_some_cattle kenrr
action 2014.41 kenrr attack_and_rob_some_tourists none
action 2014.41 ecosys wildlife_attack_rural_residents kenrr
action 2014.41 ecosys hippo_attacks_some_cattle kenrr
action 2014.41 ecosys animals_die_from_drought ecosys
action 2014.41 kenepa seize_elephant_ivory two,kenrr,kenpas
action 2014.42 ecosys hippo_attacks_some_cattle kenrr
action 2014.42 ecosys hippo_attacks_some_cattle kenrr
action 2014.42 ecosys hippo_attacks_some_cattle kenrr
action 2014.43 ecosys hippo_attacks_some_cattle kenrr
action 2014.43 ecosys hippo_attacks_some_cattle kenrr
action 2014.44 kenepa seize_elephant_ivory two,kenrr,kenpas
action 2014.44 ecosys hippo_attacks_some_cattle kenrr
action 2014.44 ecosys hippo_attacks_some_cattle kenrr
action 2014.44 ecosys hippo_attacks_some_cattle kenrr
action 2014.44 ecosys hippo_attacks_some_cattle kenrr
action 2014.45 kenepa seize_elephant_ivory two,kenrr,kenpas
action 2014.45 ecosys hippo_attacks_some_cattle kenrr
action 2014.45 ecosys wildlife_attack_rural_residents kenrr
action 2014.46 kenrr poach_some_elephants none
action 2014.46 ecosys wildlife_attack_rural_residents kenrr
action 2014.46 ecosys hippo_attacks_some_cattle kenrr
action 2014.46 ecosys animals_die_from_drought ecosys
action 2014.46 kenepa seize_elephant_ivory two,kenrr,kenpas
action 2014.46 ecosys wildlife_attack_rural_residents kenrr
action 2014.47 ecosys hippo_attacks_some_cattle tanrr
action 2014.48 ecosys wildlife_attack_rural_residents kenrr
action 2014.48 ecosys hippo_attacks_some_cattle kenrr
action 2014.48 kenepa verbal:_comment_on_action none
action 2014.48 ecosys hippo_attacks_some_cattle kenrr
action 2014.49 kenepa seize_elephant_ivory two,kenrr,kenpas
action 2014.49 ecosys hippo_attacks_some_cattle kenrr
action 2014.49 ecosys wildlife_attack_rural_residents ugarr
action 2014.49 kenrr poach_some_elephants none
action 2014.49 ecosys hippo_attacks_some_cattle kenrr
action 2014.50 kenrr attack_and_rob_some_tourists none
action 2014.50 ecosys hippo_attacks_some_cattle kenrr
action 2014.50 tanepa verbal:_comment_on_action none
action 2014.50 ecosys hippo_attacks_some_cattle kenrr
action 2014.50 kenepa seize_elephant_ivory two,kenrr,kenpas
action 2014.50 ecosys hippo_attacks_some_cattle kenrr
action 2014.50 kenepa evict_residents_from_reserve two,kenrr,kenpas
action 2014.50 ecosys hippo_attacks_some_cattle kenrr
action 2014.52 kenrr attack_and_rob_some_tourists none
action 2014.52 ecosys wildlife_attack_rural_residents kenrr
action 2014.52 kenrr attack_and_rob_some_tourists none
action 2014.52 ecosys hippo_attacks_some_cattle kenrr
action 2014.52 ecosys hippo_attacks_some_cattle kenrr
action 2014.53 kenpres donate_some_dollars_to_rural_development tanrr
action 2014.53 ecosys hippo_attacks_some_cattle kenrr
action 2014.53 kenepa seize_elephant_ivory two,kenrr,kenpas
action 2014.53 ecosys wildlife_attack_rural_residents kenrr
action 2014.54 ecosys wildlife_attack_rural_residents kenrr
action 2014.54 ecosys hippo_attacks_some_cattle kenrr
action 2014.54 ecosys hippo_attacks_some_cattle kenrr
action 2014.55 ecosys hippo_attacks_some_cattle kenrr
action 2014.56 ecosys hippo_attacks_some_cattle kenrr
action 2014.56 ecosys hippo_attacks_some_cattle kenrr
action 2014.58 kenepa plan_tourism_infrastructure_improvement none
action 2014.61 ecosys hippo_attacks_some_cattle kenrr
action 2014.61 kenepa seize_elephant_ivory two,kenrr,kenpas
action 2014.67 ecosys animals_die_from_drought ecosys
action 2014.67 ecosys hippo_attacks_some_cattle kenrr
action 2014.68 kenepa seize_elephant_ivory two,kenrr,kenpas
action 2014.68 tanepa evict_residents_from_reserve two,tanrr,tanpas
action 2014.70 kenepa invest_in_tourism_infrastructure none
action 2014.70 tanepa invest_in_tourism_infrastructure none
action 2014.71 ecosys wildlife_attack_rural_residents kenrr
action 2014.71 ecosys wildlife_counts_increase ecosys
action 2014.73 ecosys hyenas_maul_some_goats kenrr
action 2014.75 ugarr attack_and_rob_some_tourists none
action 2014.75 ecosys wildlife_attack_rural_residents kenrr
action 2014.76 ecosys wildlife_attack_rural_residents kenrr
action 2014.83 ecosys hippo_attacks_some_cattle kenrr
action 2014.83 ecosys hippo_attacks_some_cattle kenrr
action 2014.83 kenepa verbal:_comment_on_action none
action 2014.86 ecosys hippo_attacks_some_cattle kenrr
action 2014.86 ecosys animals_die_from_drought ecosys
action 2014.86 ecosys hippo_attacks_some_cattle kenrr
action 2014.88 kenepa invest_in_tourism_infrastructure none
action 2014.88 ecosys wildlife_attack_rural_residents kenrr
action 2014.89 ecosys wildlife_attack_rural_residents kenrr
action 2014.89 kenpres create_a_new_national_park ecosys
action 2014.92 ecosys hippo_attacks_some_cattle tanrr
action 2014.92 ecosys hippo_attacks_some_cattle kenrr
action 2014.93 kenepa evict_residents_from_reserve two,kenrr,kenpas
action 2014.93 kenepa train_some_new_anti-poaching_rangers none
action 2014.93 kenepa seize_elephant_ivory two,kenrr,kenpas
action 2014.93 kenepa increase_anti-poaching_enforcement none
action 2014.94 ecosys animals_die_from_drought ecosys
action 2014.97 ecosys hyenas_maul_some_goats kenrr
action 2014.98 kenepa seize_elephant_ivory two,kenrr,kenpas
action 2015.00 kenepa seize_elephant_ivory two,kenrr,kenpas
action 2015.02 kenpres fund_rural_development_project ecosys
action 2015.05 kenepa arrest_some_poaching_suspects none
action 2015.06 kenepa evict_residents_from_reserve two,kenrr,kenpas
action 2015.06 ecosys animals_die_from_drought ecosys
action 2015.07 kenepa seize_elephant_ivory two,kenrr,kenpas
action 2015.08 ecosys wildlife_attack_rural_residents kenpas
action 2015.10 kenepa verbal:_comment_on_action none
action 2015.10 ecosys wildlife_attack_rural_residents kenrr
action 2015.11 tanepa seize_elephant_ivory two,tanrr,tanpas
action 2015.11 ecosys wildlife_attack_rural_residents kenrr
action 2015.13 ecosys wildlife_attack_rural_residents kenrr
action 2015.15 ecosys hippo_attacks_some_cattle kenrr
action 2015.15 kenepa seize_elephant_ivory two,kenrr,kenpas
action 2015.15 tanepa seize_elephant_ivory two,tanrr,tanpas
action 2015.16 ugaepa plan_tourism_infrastructure_improvement none
action 2015.17 ecosys hippo_attacks_some_cattle kenrr
action 2015.18 kenepa increase_wildlife_damage_control_measures none
action 2015.18 ecosys hippo_attacks_some_cattle tanrr
action 2015.19 kenpres open_reserve_to_settlement one,kenpres
action 2015.19 kenpres sign_inter-country_conservation_accord ecosys
action 2015.20 kenpres open_reserve_to_settlement one,kenpres
action 2015.21 ecosys lions_kill_livestock ecosys
action 2015.23 ecosys hippo_attacks_some_cattle kenrr
action 2015.23 kenrr attack_and_rob_some_tourists none
action 2015.24 ecosys wildlife_attack_rural_residents none
action 2015.24 kenrr attack_and_rob_some_tourists none
action 2015.24 ecosys wildlife_attack_rural_residents kenrr
action 2015.26 kenepa seize_elephant_ivory two,kenrr,kenpas
action 2015.27 kenepa arrest_some_epa_officers_for_poaching none
action 2015.28 kenepa invest_in_tourism_infrastructure none
action 2015.28 ecosys wildlife_attack_rural_residents kenrr
action 2015.31 tanepa invest_in_tourism_infrastructure none
action 2015.32 kenepa invest_in_tourism_infrastructure none
action 2015.32 ecosys hippo_attacks_some_cattle kenrr
action 2015.33 kenepa seize_elephant_ivory two,kenrr,kenpas
action 2015.33 kenepa seize_elephant_ivory two,kenrr,kenpas
action 2015.33 kenepa seize_elephant_ivory two,kenrr,kenpas
action 2015.35 kenepa seize_elephant_ivory two,kenrr,kenpas
action 2015.35 ecosys hippo_attacks_some_cattle kenrr
action 2015.36 kenpres sign_inter-country_conservation_accord ecosys
action 2015.36 ecosys hippo_attacks_some_cattle kenrr
action 2015.36 tanepa invest_in_tourism_infrastructure none
action 2015.36 kenepa train_some_new_anti-poaching_rangers none
action 2015.36 ecosys wildlife_attack_rural_residents kenrr
action 2015.38 ecosys wildlife_attack_rural_residents kenrr
action 2015.38 kenepa seize_elephant_ivory two,kenrr,kenpas
action 2015.38 ecosys wildlife_attack_rural_residents kenrr
action 2015.39 tanepa train_some_new_anti-poaching_rangers none
action 2015.39 kenepa evict_residents_from_reserve two,kenrr,kenpas
action 2015.41 kenepa seize_elephant_ivory two,kenrr,kenpas
action 2015.42 ecosys hippo_attacks_some_cattle kenrr
action 2015.44 kenepa plan_tourism_infrastructure_improvement none
action 2015.44 ecosys animals_die_from_drought ecosys
action 2015.44 kenrr attack_and_rob_some_tourists none
action 2015.45 ecosys wildlife_attack_rural_residents kenrr
action 2015.46 ecosys wildlife_counts_increase ecosys
action 2015.46 ecosys wildlife_attack_rural_residents kenrr
action 2015.47 kenepa invest_in_tourism_infrastructure none
action 2015.47 kenepa seize_elephant_ivory two,kenrr,kenpas
action 2015.47 kenepa seize_elephant_ivory two,kenrr,kenpas
action 2015.48 ecosys disease_outbreak_kills_wildlife ecosys
action 2015.48 kenpres donate_some_dollars_to_rural_development tanrr
action 2015.51 kenepa seize_elephant_ivory two,kenrr,kenpas
action 2015.52 kenepa evict_residents_from_reserve two,kenrr,kenpas
action 2015.52 ugaepa seize_elephant_ivory two,ugarr,ugapas
action 2015.53 ecosys wildlife_attack_rural_residents kenrr
action 2015.55 tanepa evict_residents_from_reserve two,tanrr,tanpas
action 2015.55 kenepa seize_elephant_ivory two,kenrr,kenpas
action 2015.55 ugapres open_reserve_to_settlement two,kenpres,tanpres
action 2015.56 tanepa seize_elephant_ivory two,tanrr,tanpas
action 2015.57 kenepa arrest_some_poaching_suspects none
action 2015.57 ecosys hippo_attacks_some_cattle kenrr
action 2015.58 ecosys wildlife_attack_rural_residents kenrr
action 2015.58 kenepa verbal:_comment_on_action none
action 2015.60 ecosys hippo_attacks_some_cattle kenrr
action 2015.61 ecosys wildlife_attack_rural_residents kenrr
action 2015.61 kenepa seize_elephant_ivory two,kenrr,kenpas
action 2015.61 tanepa seize_elephant_ivory two,tanrr,tanpas
action 2015.61 ugaepa invest_in_tourism_infrastructure none
action 2015.61 ecosys hippo_attacks_some_cattle kenrr
action 2015.63 ugaepa seize_elephant_ivory two,ugarr,ugapas
action 2015.63 ecosys wildlife_attack_rural_residents kenrr
action 2015.64 tanepa invest_in_tourism_infrastructure none
action 2015.65 ecosys hippo_attacks_some_cattle kenrr
action 2015.66 kenepa increase_anti-poaching_enforcement none
action 2015.66 kenepa seize_elephant_ivory two,kenrr,kenpas
action 2015.69 kenepa plan_tourism_infrastructure_improvement none
action 2015.70 tanepa invest_in_tourism_infrastructure none
action 2015.70 kenepa plan_tourism_infrastructure_improvement none
action 2015.70 tanepa verbal:_comment_on_action none
action 2015.71 kenepa invest_in_tourism_infrastructure none
action 2015.72 ecosys animals_die_from_drought ecosys
action 2015.72 ecosys animals_die_from_drought ecosys
action 2015.73 kenpres open_reserve_to_settlement one,kenpres
action 2015.73 ecosys animals_die_from_drought ecosys
action 2015.74 kenepa evict_residents_from_reserve two,kenrr,kenpas
action 2015.75 ecosys animals_die_from_drought ecosys
action 2015.76 kenepa seize_elephant_ivory two,kenrr,kenpas
action 2015.76 tanepa seize_elephant_ivory two,tanrr,tanpas
action 2015.77 tanepa seize_elephant_ivory two,tanrr,tanpas
action 2015.78 ecosys hippo_attacks_some_cattle kenrr
action 2015.78 kenepa evict_residents_from_reserve two,kenrr,kenpas
action 2015.81 kenepa invest_in_tourism_infrastructure none
action 2015.81 kenepa invest_in_tourism_infrastructure none
action 2015.85 ugaepa seize_elephant_ivory two,ugarr,ugapas
action 2015.88 ecosys animals_die_from_drought ecosys
action 2015.90 kenpres sell_grazing_land ecosys
action 2015.90 kenepa invest_in_tourism_infrastructure none
action 2015.91 kenepa seize_elephant_ivory two,kenrr,kenpas
action 2015.91 ecosys wildlife_attack_rural_residents kenrr
action 2015.95 ecosys hippo_attacks_some_cattle kenrr
action 2015.96 kenpres fund_rural_development_project ecosys
action 2015.96 ecosys wildlife_attack_rural_residents kenrr
action 2015.97 ecosys wildlife_counts_increase ecosys
action 2015.97 kenrr attack_and_rob_some_tourists none
action 2016.01 kenpres open_reserve_to_settlement one,kenpres
action 2016.02 ecosys hyenas_maul_some_goats kenrr
action 2016.03 tanepa invest_in_tourism_infrastructure none
action 2016.03 ecosys hippo_attacks_some_cattle tanrr
action 2016.03 ecosys wildlife_attack_rural_residents ugarr
action 2016.03 tanpres open_reserve_to_settlement two,kenpres,ugapres
action 2016.04 ecosys hippo_attacks_some_cattle kenrr
action 2016.05 ecosys hippo_attacks_some_cattle kenrr
action 2016.07 tanepa seize_elephant_ivory two,tanrr,tanpas
action 2016.08 tanepa invest_in_tourism_infrastructure none
action 2016.08 ecosys animals_die_from_drought ecosys
action 2016.08 kenpres open_reserve_to_settlement one,kenpres
action 2016.11 tanrr attack_and_rob_some_tourists none
action 2016.13 ecosys animals_die_from_drought ecosys
action 2016.13 ecosys hippo_attacks_some_cattle kenrr
action 2016.13 kenepa host_or_attend_conservation_conference none
action 2016.14 kenpres reduce_game_reserve_size ecosys
action 2016.14 kenepa invest_in_tourism_infrastructure none
action 2016.14 ugaepa arrest_some_poaching_suspects none
action 2016.14 ecosys animals_die_from_drought ecosys
action 2016.14 kenepa arrest_some_epa_officers_for_poaching none
action 2016.14 ecosys animals_die_from_drought ecosys
action 2016.15 ecosys animals_die_from_drought ecosys
action 2016.15 ecosys hippo_attacks_some_cattle kenrr
action 2016.15 kenepa invest_in_tourism_infrastructure none
action 2016.16 kenepa collect_and_burn_wildlife_products none
action 2016.16 ecosys animals_die_from_drought ecosys
action 2016.16 kenepa arrest_some_epa_officers_for_poaching none
action 2016.16 ecosys wildlife_attack_rural_residents ugarr
action 2016.16 kenepa arrest_some_poaching_suspects none
action 2016.16 ecosys wildlife_attack_rural_residents tanrr
action 2016.17 ecosys animals_die_from_drought ecosys
action 2016.17 ecosys wildlife_attack_rural_residents none
action 2016.17 kenepa invest_in_tourism_infrastructure none
action 2016.18 kenepa host_or_attend_conservation_conference none
action 2016.18 ecosys animals_die_from_drought ecosys
action 2016.18 kenepa seize_elephant_ivory two,kenrr,kenpas
action 2016.18 ecosys wildlife_attack_rural_residents kenrr
action 2016.18 kenepa arrest_some_poaching_suspects none
action 2016.18 ecosys wildlife_attack_rural_residents ugarr
action 2016.19 kenepa invest_in_tourism_infrastructure none
action 2016.19 kenrr poach_some_elephants none
action 2016.19 ecosys animals_die_from_drought ecosys
action 2016.19 kenepa invest_in_tourism_infrastructure none
action 2016.19 ecosys hippo_attacks_some_cattle kenrr
action 2016.20 ecosys animals_die_from_drought ecosys
action 2016.20 kenepa arrest_some_poaching_suspects none
action 2016.20 ecosys wildlife_attack_rural_residents kenrr
action 2016.20 ecosys wildlife_attack_rural_residents ugarr
action 2016.20 ugaepa seize_elephant_ivory two,ugarr,ugapas
action 2016.20 kenepa verbal:_comment_on_action none
action 2016.21 ecosys animals_die_from_drought ecosys
action 2016.21 kenpres fund_rural_development_project ecosys
action 2016.21 kenepa invest_in_tourism_infrastructure none
action 2016.21 tanepa verbal:_comment_on_action none
action 2016.21 ecosys animals_die_from_drought ecosys
action 2016.21 kenepa seize_elephant_ivory two,kenrr,kenpas
action 2016.21 kenepa seize_elephant_ivory none
action 2016.21 kenrr sell_few_rhino_horns none
action 2016.21 ecosys hyenas_maul_some_goats kenrr
action 2016.21 kenpres fund_rural_development_project ecosys
action 2016.21 kenepa plan_tourism_infrastructure_improvement none
action 2016.22 ecosys animals_die_from_drought ecosys
action 2016.22 kenepa seize_elephant_ivory two,kenrr,kenpas
action 2016.22 kenpres donate_some_dollars_to_rural_development ecosys
action 2016.22 kenepa invest_in_tourism_infrastructure none
action 2016.23 ecosys animals_die_from_drought ecosys
action 2016.23 ecosys wildlife_attack_rural_residents kenrr
action 2016.23 kenepa invest_in_tourism_infrastructure none
action 2016.24 kenrr attack_and_rob_some_tourists none
action 2016.24 ecosys animals_die_from_drought ecosys
action 2016.24 kenepa invest_in_tourism_infrastructure none
action 2016.24 ecosys hippo_attacks_some_cattle kenrr
action 2016.24 kenpres donate_some_dollars_to_rural_development ecosys
action 2016.24 kenepa shoot_some_rural_residents_for_poaching none
action 2016.24 ecosys animals_die_from_drought ecosys
action 2016.24 kenpres donate_some_dollars_to_rural_development ecosys
action 2016.24 kenepa seize_elephant_ivory two,kenrr,kenpas
action 2016.24 ecosys animals_die_from_drought ecosys
action 2016.25 kenepa arrest_some_poaching_suspects none
action 2016.25 ecosys wildlife_attack_rural_residents kenrr
action 2016.25 ugaepa invest_in_tourism_infrastructure none
action 2016.25 ecosys animals_die_from_drought ecosys
action 2016.25 kenrr attack_and_rob_some_tourists none
action 2016.26 ecosys animals_die_from_drought ecosys
action 2016.26 kenepa invest_in_tourism_infrastructure none
action 2016.26 ecosys animals_die_from_drought ecosys
action 2016.26 ecosys wildlife_attack_rural_residents ugarr
action 2016.26 kenepa verbal:_comment_on_action none
action 2016.26 kenrr kill_wildlife_personnel none
action 2016.28 kenepa verbal:_comment_on_action none
action 2016.28 ecosys animals_die_from_drought ecosys
action 2016.28 kenepa invest_in_tourism_infrastructure none
action 2016.28 ecosys animals_die_from_drought ecosys
action 2016.28 kenepa invest_in_tourism_infrastructure none
action 2016.28 ecosys wildlife_attack_rural_residents ugarr
action 2016.29 kenpres fund_rural_development_project ecosys
action 2016.29 kenepa attend_tourism_conference none
action 2016.29 ecosys wildlife_attack_rural_residents none
action 2016.29 kenepa translocate_animals none
action 2016.29 ecosys animals_die_from_drought ecosys
action 2016.30 kenepa seize_elephant_ivory two,kenrr,kenpas
action 2016.30 ecosys animals_die_from_drought ecosys
action 2016.30 kenepa arrest_middleman none
action 2016.30 ecosys animals_die_from_drought ecosys
action 2016.31 kenepa seize_elephant_ivory two,kenrr,kenpas
action 2016.31 ecosys animals_die_from_drought ecosys
action 2016.32 ecosys animals_die_from_drought ecosys
action 2016.32 kenepa invest_in_tourism_infrastructure none
action 2016.32 ecosys animals_die_from_drought ecosys
action 2016.32 ecosys wildlife_attack_rural_residents ugarr
action 2016.32 kenepa arrest_some_epa_officers_for_poaching none
action 2016.32 ecosys animals_die_from_drought ecosys
action 2016.32 kenepa seize_elephant_ivory two,kenrr,kenpas
action 2016.33 kenepa collect_and_burn_wildlife_products none
action 2016.33 ecosys animals_die_from_drought ecosys
action 2016.33 tanepa seize_elephant_ivory two,tanrr,tanpas
action 2016.33 ecosys wildlife_attack_rural_residents kenrr
action 2016.33 ecosys wildlife_attack_rural_residents kenrr
action 2016.33 kenepa invest_in_tourism_infrastructure none
action 2016.33 ecosys hippo_attacks_some_cattle ugarr
action 2016.33 kenepa shoot_some_rural_residents_for_poaching none
action 2016.33 ecosys wildlife_attack_rural_residents kenrr
action 2016.33 kenepa arrest_middleman none
action 2016.33 ecosys wildlife_attack_rural_residents kenrr
action 2016.35 kenepa seize_elephant_ivory two,kenrr,kenpas
action 2016.35 ecosys animals_die_from_drought ecosys
action 2016.36 ecosys animals_die_from_drought ecosys
action 2016.36 kenpres reduce_game_reserve_size ecosys
action 2016.36 tanepa seize_elephant_ivory two,tanrr,tanpas
action 2016.36 ecosys hyenas_maul_some_goats kenrr
action 2016.36 kenepa attend_tourism_conference none
action 2016.36 kenepa host_or_attend_conservation_conference none
action 2016.38 kenepa invest_in_tourism_infrastructure none
action 2016.38 ecosys animals_die_from_drought ecosys
action 2016.38 kenepa invest_in_tourism_infrastructure none
action 2016.38 kenrr attack_and_rob_some_tourists none
action 2016.38 ecosys hippo_attacks_some_cattle kenrr
action 2016.38 kenepa evict_residents_from_reserve two,kenrr,kenpas
action 2016.38 ecosys hippo_attacks_some_cattle kenrr
action 2016.39 kenepa seize_elephant_ivory none
action 2016.39 ecosys animals_die_from_drought ecosys
action 2016.39 kenepa invest_in_tourism_infrastructure none
action 2016.39 ecosys animals_die_from_drought ecosys
action 2016.40 ecosys wildlife_attack_rural_residents kenrr
action 2016.40 kenepa invest_in_tourism_infrastructure none
action 2016.40 ecosys animals_die_from_drought ecosys
action 2016.41 kenepa invest_in_tourism_infrastructure none
action 2016.41 ecosys animals_die_from_drought ecosys
action 2016.41 kenepa arrest_some_poaching_suspects none
action 2016.41 ecosys animals_die_from_drought ecosys
action 2016.42 ecosys hippo_attacks_some_cattle tanrr
action 2016.42 kenepa host_or_attend_conservation_conference none
action 2016.42 kenepa invest_in_tourism_infrastructure none
action 2016.42 ecosys animals_die_from_drought ecosys
action 2016.42 kenpres donate_some_dollars_to_rural_development tanrr
action 2016.42 kenepa arrest_some_poaching_suspects none
action 2016.43 kenepa translocate_animals none
action 2016.43 ecosys wildlife_attack_rural_residents kenrr
action 2016.43 kenepa seize_elephant_ivory two,kenrr,kenpas
action 2016.43 ecosys animals_die_from_drought ecosys
action 2016.43 kenepa train_some_new_anti-poaching_rangers none
action 2016.43 ecosys hippo_attacks_some_cattle kenrr
action 2016.43 ecosys wildlife_attack_rural_residents ugarr
action 2016.44 ecosys animals_die_from_drought ecosys
action 2016.44 kenpres donate_some_dollars_to_rural_development ecosys
action 2016.44 kenepa invest_in_tourism_infrastructure none
action 2016.44 ecosys animals_die_from_drought ecosys
action 2016.44 kenepa invest_in_tourism_infrastructure none
action 2016.44 ecosys animals_die_from_drought ecosys
action 2016.44 kenepa invest_in_tourism_infrastructure none
action 2016.45 ecosys wildlife_attack_rural_residents ugarr
action 2016.45 kenepa seize_elephant_ivory two,kenrr,kenpas
action 2016.45 kenepa invest_in_tourism_infrastructure none
action 2016.46 kenepa invest_in_tourism_infrastructure none
action 2016.46 ecosys animals_die_from_drought ecosys
action 2016.47 kenepa arrest_some_poaching_suspects none
action 2016.47 ecosys animals_die_from_drought ecosys
action 2016.47 kenepa seize_elephant_ivory two,kenrr,kenpas
action 2016.47 ecosys animals_die_from_drought ecosys
action 2016.48 kenepa attend_tourism_conference none
action 2016.48 ecosys animals_die_from_drought ecosys
action 2016.48 kenepa increase_wildlife_damage_control_measures none
action 2016.48 ecosys hippo_attacks_some_cattle kenrr
action 2016.49 kenepa train_some_new_anti-poaching_rangers none
action 2016.49 tanepa invest_in_tourism_infrastructure none
action 2016.49 ecosys animals_die_from_drought ecosys
action 2016.49 kenepa increase_wildlife_damage_control_measures none
action 2016.49 ecosys wildlife_attack_rural_residents none
action 2016.49 ecosys animals_die_from_drought ecosys
action 2016.49 ecosys wildlife_attack_rural_residents none
action 2016.50 kenpres open_reserve_to_settlement one,kenpres
action 2016.50 ecosys hippo_attacks_some_cattle kenrr
action 2016.51 ecosys hippo_attacks_some_cattle kenrr
action 2016.51 kenepa seize_elephant_ivory two,kenrr,kenpas
action 2016.51 kenepa seize_elephant_ivory none
action 2016.52 ecosys animals_die_from_drought ecosys
action 2016.52 kenepa seize_elephant_ivory two,kenrr,kenpas
action 2016.52 kenepa invest_in_tourism_infrastructure none
action 2016.53 kenepa invest_in_tourism_infrastructure none
action 2016.53 ecosys animals_die_from_drought ecosys
action 2016.53 kenepa arrest_some_poaching_suspects none
action 2016.53 ecosys animals_die_from_drought ecosys
action 2016.54 ecosys animals_die_from_drought ecosys
action 2016.54 kenepa invest_in_tourism_infrastructure none
action 2016.54 ecosys animals_die_from_drought ecosys
action 2016.55 ecosys hippo_attacks_some_cattle tanrr
action 2016.55 kenepa verbal:_comment_on_action none
action 2016.55 ecosys animals_die_from_drought ecosys
action 2016.55 kenepa arrest_middleman none
action 2016.55 ecosys animals_die_from_drought ecosys
action 2016.56 kenepa invest_in_tourism_infrastructure none
action 2016.56 ecosys hippo_attacks_some_cattle kenrr
action 2016.56 kenepa invest_in_tourism_infrastructure none
action 2016.56 ecosys animals_die_from_drought ecosys
action 2016.56 kenepa seize_elephant_ivory two,kenrr,kenpas
action 2016.56 kenpres donate_some_dollars_to_rural_development ecosys
action 2016.57 kenepa host_or_attend_conservation_conference none
action 2016.57 kenrr attack_and_rob_some_tourists none
action 2016.57 ecosys animals_die_from_drought ecosys
action 2016.57 kenepa invest_in_tourism_infrastructure none
action 2016.57 ecosys animals_die_from_drought ecosys
action 2016.58 kenepa arrest_some_epa_officers_for_poaching none
action 2016.58 ecosys hippo_attacks_some_cattle kenrr
action 2016.58 kenepa arrest_middleman none
action 2016.58 ecosys hippo_attacks_some_cattle kenrr
action 2016.58 kenepa seize_elephant_ivory two,kenrr,kenpas
action 2016.60 ecosys wildlife_attack_rural_residents ugarr
action 2016.60 kenpres donate_some_dollars_to_rural_development tanrr
action 2016.61 ecosys hippo_attacks_some_cattle kenrr
action 2016.61 kenepa invest_in_tourism_infrastructure none
action 2016.61 ecosys wildlife_attack_rural_residents kenrr
action 2016.61 kenepa invest_in_tourism_infrastructure none
action 2016.61 kenepa seize_elephant_ivory none
action 2016.61 ecosys wildlife_attack_rural_residents kenrr
action 2016.63 kenepa host_or_attend_conservation_conference none
action 2016.63 ecosys wildlife_attack_rural_residents kenrr
action 2016.63 kenepa seize_elephant_ivory none
action 2016.63 ecosys animals_die_from_drought ecosys
action 2016.64 kenepa seize_elephant_ivory two,kenrr,kenpas
action 2016.64 ecosys animals_die_from_drought ecosys
action 2016.64 kenepa host_or_attend_conservation_conference none
action 2016.64 ecosys animals_die_from_drought ecosys
action 2016.64 kenepa invest_in_tourism_infrastructure none
action 2016.65 ecosys wildlife_attack_rural_residents kenrr
action 2016.65 ecosys wildlife_attack_rural_residents kenrr
action 2016.66 ecosys animals_die_from_drought ecosys
action 2016.66 ecosys hippo_attacks_some_cattle kenrr
action 2016.66 kenepa invest_in_tourism_infrastructure none
action 2016.66 ecosys animals_die_from_drought ecosys
action 2016.66 kenepa verbal:_comment_on_action none
action 2016.66 ecosys animals_die_from_drought ecosys
action 2016.66 kenepa invest_in_tourism_infrastructure none
action 2016.67 kenepa invest_in_tourism_infrastructure none
action 2016.67 ecosys animals_die_from_drought ecosys
action 2016.67 kenepa invest_in_tourism_infrastructure none
action 2016.67 ecosys animals_die_from_drought ecosys
action 2016.67 ecosys wildlife_attack_rural_residents kenrr
action 2016.68 ecosys animals_die_from_drought ecosys
action 2016.68 ecosys hippo_attacks_some_cattle tanrr
action 2016.68 kenepa invest_in_tourism_infrastructure none
action 2016.69 ecosys animals_die_from_drought ecosys
action 2016.69 kenepa invest_in_tourism_infrastructure none
action 2016.69 ugaepa seize_elephant_ivory two,ugarr,ugapas
action 2016.69 ecosys wildlife_attack_rural_residents kenrr
action 2016.69 kenepa verbal:_comment_on_action none
action 2016.69 ecosys animals_die_from_drought ecosys
action 2016.69 kenepa seize_elephant_ivory two,kenrr,kenpas
action 2016.70 ecosys animals_die_from_drought ecosys
action 2016.70 kenepa invest_in_tourism_infrastructure none
action 2016.70 ecosys animals_die_from_drought ecosys
action 2016.70 kenepa invest_in_tourism_infrastructure none
action 2016.70 ecosys animals_die_from_drought ecosys
action 2016.70 kenepa host_or_attend_conservation_conference none
action 2016.70 kenepa verbal:_comment_on_action none
action 2016.71 ecosys animals_die_from_drought ecosys
action 2016.71 kenepa attend_tourism_conference none
action 2016.71 ugaepa invest_in_tourism_infrastructure none
action 2016.71 ecosys animals_die_from_drought ecosys
action 2016.71 kenpres fund_rural_development_project ecosys
action 2016.71 kenepa invest_in_tourism_infrastructure none
action 2016.72 kenepa verbal:_comment_on_action none
action 2016.72 ecosys animals_die_from_drought ecosys
action 2016.72 ecosys wildlife_attack_rural_residents ugarr
action 2016.72 kenpres donate_some_dollars_to_rural_development ecosys
action 2016.72 kenepa increase_wildlife_damage_control_measures none
action 2016.72 ecosys animals_die_from_drought ecosys
action 2016.72 kenepa invest_in_tourism_infrastructure none
action 2016.72 ecosys animals_die_from_drought ecosys
action 2016.73 ecosys animals_die_from_drought ecosys
action 2016.73 kenepa invest_in_tourism_infrastructure none
action 2016.73 ecosys wildlife_attack_rural_residents none
action 2016.73 kenpres donate_some_dollars_to_rural_development ugarr
action 2016.73 kenepa host_or_attend_conservation_conference none
action 2016.73 ecosys hippo_attacks_some_cattle kenrr
action 2016.73 kenpres reduce_game_reserve_size ecosys
action 2016.73 kenepa seize_elephant_ivory two,kenrr,kenpas
action 2016.74 kenepa train_some_new_anti-poaching_rangers none
action 2016.74 ecosys animals_die_from_drought ecosys
action 2016.74 kenepa plan_tourism_infrastructure_improvement none
action 2016.74 ecosys disease_outbreak_kills_wildlife ecosys
action 2016.74 tanepa seize_elephant_ivory two,tanrr,tanpas
action 2016.74 ecosys wildlife_attack_rural_residents ugarr
action 2016.75 kenepa invest_in_tourism_infrastructure none
action 2016.75 ecosys animals_die_from_drought ecosys
action 2016.75 kenpres fund_rural_development_project ecosys
action 2016.75 kenepa seize_elephant_ivory none
action 2016.76 kenepa arrest_some_poaching_suspects none
action 2016.76 ecosys animals_die_from_drought ecosys
action 2016.76 kenpres open_reserve_to_settlement one,kenpres
action 2016.76 kenepa invest_in_tourism_infrastructure none
action 2016.76 kenepa attend_tourism_conference none
action 2016.76 ecosys wildlife_attack_rural_residents kenrr
action 2016.76 ecosys wildlife_attack_rural_residents ugarr
action 2016.77 kenepa verbal:_comment_on_action none
action 2016.77 ecosys animals_die_from_drought ecosys
action 2016.77 kenepa seize_elephant_ivory two,kenrr,kenpas
action 2016.77 ecosys animals_die_from_drought ecosys
action 2016.78 ecosys disease_outbreak_kills_wildlife ecosys
action 2016.78 kenepa invest_in_tourism_infrastructure none
action 2016.78 kenpres open_reserve_to_settlement one,kenpres
action 2016.78 kenepa invest_in_tourism_infrastructure none
action 2016.79 kenpres punish_or_restrict_corrupt_ministers ecosys
action 2016.79 kenpres reduce_game_reserve_size ecosys
action 2016.79 ecosys wildlife_attack_rural_residents kenrr
action 2016.80 tanepa plan_tourism_infrastructure_improvement none
action 2016.80 tanrr poach_some_elephants none
action 2016.80 ecosys wildlife_attack_rural_residents ugarr
action 2016.80 ecosys hippo_attacks_some_cattle tanrr
action 2016.80 kenpres sign_inter-country_conservation_accord ecosys
action 2016.80 kenrr sell_few_rhino_horns none
action 2016.80 ecosys hippo_attacks_some_cattle tanrr
action 2016.80 kenepa verbal:_comment_on_action none
action 2016.80 kenrr poach_some_elephants none
action 2016.82 kenepa seize_elephant_ivory two,kenrr,kenpas
action 2016.83 ecosys hippo_attacks_some_cattle kenrr
action 2016.83 kenepa seize_elephant_ivory two,kenrr,kenpas
action 2016.83 tanepa seize_elephant_ivory two,tanrr,tanpas
action 2016.83 ecosys hippo_attacks_some_cattle kenrr
action 2016.85 kenepa seize_elephant_ivory two,kenrr,kenpas
action 2016.85 ecosys wildlife_attack_rural_residents kenrr
action 2016.86 ecosys wildlife_attack_rural_residents kenrr
action 2016.86 kenepa seize_elephant_ivory two,kenrr,kenpas
action 2016.86 ecosys wildlife_attack_rural_residents ugarr
action 2016.89 tanepa invest_in_tourism_infrastructure none
action 2016.90 ecosys wildlife_attack_rural_residents none
action 2016.91 kenepa plan_tourism_infrastructure_improvement none
action 2016.93 kenepa seize_elephant_ivory two,kenrr,kenpas
action 2016.94 kenpres donate_some_dollars_to_rural_development tanrr
action 2016.96 kenepa evict_residents_from_reserve two,kenrr,kenpas
action 2016.97 ecosys hippo_attacks_some_cattle kenrr
action 2016.99 ecosys wildlife_attack_rural_residents kenrr
action 2017.00 ecosys hippo_attacks_some_cattle kenrr
action 2017.01 ecosys wildlife_attack_rural_residents kenrr
action 2017.01 kenrr attack_and_rob_some_tourists none
action 2017.01 kenpres open_reserve_to_settlement one,kenpres
action 2017.02 ecosys hippo_attacks_some_cattle kenrr
action 2017.02 ecosys wildlife_attack_rural_residents kenrr
action 2017.03 ecosys wildlife_attack_rural_residents kenrr
action 2017.03 ecosys wildlife_attack_rural_residents kenrr
action 2017.04 ecosys disease_outbreak_kills_wildlife ecosys
action 2017.04 kenpres open_reserve_to_settlement one,kenpres
action 2017.04 ugaepa increase_anti-poaching_enforcement none
action 2017.06 ecosys disease_outbreak_kills_wildlife ecosys
action 2017.08 kenepa shoot_some_rural_residents_for_poaching none
action 2017.08 kenepa plan_tourism_infrastructure_improvement none
action 2017.08 ecosys hippo_attacks_some_cattle kenrr
action 2017.08 ecosys animals_die_from_drought ecosys
action 2017.10 ecosys hippo_attacks_some_cattle kenrr
action 2017.11 ecosys wildlife_attack_rural_residents none
action 2017.14 ecosys animals_die_from_drought ecosys
action 2017.14 ecosys hippo_attacks_some_cattle kenrr
action 2017.14 kenepa arrest_some_poaching_suspects none
action 2017.17 ecosys animals_die_from_drought ecosys
action 2017.20 ecosys hippo_attacks_some_cattle kenrr
action 2017.23 kenepa plan_tourism_infrastructure_improvement none
action 2017.26 kenrr attack_and_rob_some_tourists none
action 2017.29 ecosys animals_die_from_drought ecosys
action 2017.29 ecosys hippo_attacks_some_cattle kenrr
action 2017.31 ecosys hippo_attacks_some_cattle kenrr
action 2017.33 kenrr poach_some_elephants none
action 2017.33 ecosys wildlife_attack_rural_residents kenrr
action 2017.36 ecosys hippo_attacks_some_cattle kenrr
action 2017.39 ecosys wildlife_counts_increase ecosys
action 2017.40 kenepa seize_elephant_ivory two,kenrr,kenpas
action 2017.41 kenepa plan_tourism_infrastructure_improvement none
action 2017.41 kenepa seize_elephant_ivory none
action 2017.42 ecosys hippo_attacks_some_cattle kenrr
action 2017.44 ecosys wildlife_attack_rural_residents kenrr
action 2017.45 kenpres fund_rural_development_project ecosys
action 2017.45 ecosys hippo_attacks_some_cattle kenrr
action 2017.46 ecosys animals_die_from_drought ecosys
action 2017.47 kenrr attack_and_rob_some_tourists none
action 2017.47 kenpres sell_grazing_land ecosys
action 2017.47 ecosys wildlife_attack_rural_residents kenrr
action 2017.48 ecosys hippo_attacks_some_cattle kenrr
action 2017.48 tanepa plan_tourism_infrastructure_improvement none
action 2017.49 ecosys wildlife_attack_rural_residents kenrr
action 2017.49 kenepa plan_tourism_infrastructure_improvement none
action 2017.52 ecosys wildlife_attack_rural_residents kenrr
action 2017.57 kenepa invest_in_tourism_infrastructure none
action 2017.57 ecosys hippo_attacks_some_cattle kenrr
action 2017.61 kenrr attack_and_rob_some_tourists none
action 2017.61 ecosys hyenas_maul_some_goats kenrr
action 2017.63 ecosys wildlife_attack_rural_residents ugarr
action 2017.63 tanepa seize_elephant_ivory two,tanrr,tanpas
action 2017.63 ugarr attack_and_rob_some_tourists none
action 2017.64 kenepa seize_elephant_ivory two,kenrr,kenpas
action 2017.65 kenepa evict_residents_from_reserve two,kenrr,kenpas
action 2017.65 kenrr attack_and_rob_some_tourists none
action 2017.66 ecosys hippo_attacks_some_cattle kenrr
action 2017.67 kenepa invest_in_tourism_infrastructure none
action 2017.68 ecosys hippo_attacks_some_cattle kenrr
action 2017.71 ecosys wildlife_attack_rural_residents kenrr
action 2017.76 tanepa seize_elephant_ivory two,tanrr,tanpas
action 2017.77 ecosys animals_die_from_drought ecosys
action 2017.78 kenepa evict_residents_from_reserve two,kenrr,kenpas
action 2017.78 ecosys wildlife_attack_rural_residents ugarr
action 2017.79 tanepa invest_in_tourism_infrastructure none
action 2017.79 kenepa seize_elephant_ivory two,kenrr,kenpas
action 2017.86 ecosys hippo_attacks_some_cattle kenrr
action 2017.88 ecosys hippo_attacks_some_cattle kenrr
action 2017.89 ecosys wildlife_attack_rural_residents kenrr
action 2017.90 ecosys hippo_attacks_some_cattle ugarr
action 2017.90 ecosys wildlife_attack_rural_residents ugarr
action 2017.94 kenepa invest_in_tourism_infrastructure none
action 2017.96 ecosys wildlife_attack_rural_residents ugarr
action 2017.97 ecosys hippo_attacks_some_cattle kenrr
action 2017.98 ecosys wildlife_attack_rural_residents none
action 2017.98 ecosys wildlife_attack_rural_residents none
action 2018.01 ecosys animals_die_from_drought ecosys
action 2018.03 ecosys hippo_attacks_some_cattle kenrr
action 2018.07 kenepa evict_residents_from_reserve two,kenrr,kenpas
action 2018.08 ecosys wildlife_attack_rural_residents ugarr
action 2018.08 kenepa seize_elephant_ivory two,kenrr,kenpas
action 2018.08 kenepa seize_elephant_ivory two,kenrr,kenpas
action 2018.08 ecosys hyenas_maul_some_goats kenrr
action 2018.10 kenpres donate_some_dollars_to_rural_development tanrr
action 2018.11 kenepa invest_in_tourism_infrastructure none
action 2018.11 ugapres open_reserve_to_settlement two,kenpres,tanpres
action 2018.11 ecosys wildlife_attack_rural_residents none
action 2018.13 ecosys animals_die_from_drought ecosys
action 2018.13 kenrr attack_and_rob_some_tourists none
action 2018.14 ecosys hippo_attacks_some_cattle kenrr
action 2018.15 kenpres donate_some_dollars_to_rural_development ecosys
action 2018.15 tanrr express_dissatisfaction_with_policy none
action 2018.16 kenepa verbal:_comment_on_action none
action 2018.16 ecosys lions_kill_livestock ecosys
action 2018.17 kenepa invest_in_tourism_infrastructure none
action 2018.20 ecosys hippo_attacks_some_cattle kenrr
action 2018.21 kenepa plan_tourism_infrastructure_improvement none
action 2018.21 ecosys animals_die_from_drought ecosys
action 2018.23 ugapres open_reserve_to_settlement two,kenpres,tanpres
action 2018.24 kenepa seize_elephant_ivory two,kenrr,kenpas
action 2018.24 ecosys wildlife_attack_rural_residents kenrr
action 2018.25 ecosys animals_die_from_drought ecosys
action 2018.26 kenrr sell_few_rhino_horns none
action 2018.27 kenpres fund_rural_development_project ecosys
action 2018.28 kenpres fund_rural_development_project ecosys
action 2018.28 ugaepa seize_elephant_ivory two,ugarr,ugapas
action 2018.29 ecosys hippo_attacks_some_cattle ugarr
action 2018.29 kenepa seize_elephant_ivory two,kenrr,kenpas
action 2018.29 ugapres open_reserve_to_settlement two,kenpres,tanpres
action 2018.29 ecosys hippo_attacks_some_cattle ugarr
action 2018.30 kenepa evict_residents_from_reserve two,kenrr,kenpas
action 2018.32 kenpres donate_some_dollars_to_rural_development tanrr
action 2018.32 tanepa plan_tourism_infrastructure_improvement none
action 2018.32 kenepa evict_residents_from_reserve two,kenrr,kenpas
action 2018.32 kenpres donate_some_dollars_to_rural_development tanrr
action 2018.32 tanepa plan_tourism_infrastructure_improvement none
action 2018.33 ecosys wildlife_attack_rural_residents kenrr
action 2018.33 ecosys wildlife_attack_rural_residents none
action 2018.33 ecosys wildlife_counts_increase ecosys
action 2018.35 kenepa shoot_some_rural_residents_for_poaching none
action 2018.35 ugarr attack_and_rob_some_tourists none
action 2018.35 ugarr kill_wildlife_personnel none
action 2018.35 ecosys disease_outbreak_kills_wildlife ecosys
action 2018.36 tanpres open_reserve_to_settlement two,kenpres,ugapres
action 2018.36 tanepa invest_in_tourism_infrastructure none
action 2018.36 ugarr attack_and_rob_some_tourists none
action 2018.36 tanepa invest_in_tourism_infrastructure none
action 2018.36 kenpres open_reserve_to_settlement one,kenpres
action 2018.38 ecosys disease_outbreak_kills_wildlife ecosys
action 2018.39 ecosys wildlife_attack_rural_residents none
action 2018.39 tanepa invest_in_tourism_infrastructure none
action 2018.40 ugarr attack_and_rob_some_tourists none
action 2018.41 kenepa seize_elephant_ivory two,kenrr,kenpas
action 2018.43 tanepa evict_residents_from_reserve two,tanrr,tanpas
action 2018.44 kenepa invest_in_tourism_infrastructure none
action 2018.44 ugaepa evict_residents_from_reserve two,ugarr,ugapas
action 2018.44 ecosys animals_die_from_drought ecosys
action 2018.47 tanepa seize_elephant_ivory two,tanrr,tanpas
action 2018.47 ecosys wildlife_attack_rural_residents none
action 2018.48 ecosys wildlife_attack_rural_residents kenrr
action 2018.48 kenepa evict_residents_from_reserve two,kenrr,kenpas
action 2018.50 ecosys hippo_attacks_some_cattle ugarr
action 2018.51 ugarr poach_some_elephants none
action 2018.51 ecosys hippo_attacks_some_cattle ugarr
action 2018.51 kenepa arrest_some_poaching_suspects none
action 2018.51 ugapres create_a_new_national_park ecosys
action 2018.51 ecosys disease_outbreak_kills_wildlife ecosys
action 2018.51 kenpres fund_rural_development_project tanrr
action 2018.51 tanpres punish_or_restrict_corrupt_ministers ecosys
action 2018.51 tanepa train_some_new_anti-poaching_rangers none
action 2018.51 tanrr poach_some_elephants none
action 2018.51 ugapres create_a_new_national_park ecosys
action 2018.51 ugaepa verbal:_comment_on_action none
action 2018.52 ecosys disease_outbreak_kills_wildlife ecosys
action 2018.52 ugaepa plan_tourism_infrastructure_improvement none
action 2018.53 ecosys animals_die_from_drought ecosys
action 2018.53 ecosys animals_die_from_drought ecosys
action 2018.53 ecosys animals_die_from_drought ecosys
action 2018.54 ecosys animals_die_from_drought ecosys
action 2018.55 ugaepa evict_residents_from_reserve two,ugarr,ugapas
action 2018.55 ugaepa evict_residents_from_reserve two,ugarr,ugapas
action 2018.56 ecosys animals_die_from_drought ecosys
action 2018.56 ecosys animals_die_from_drought ecosys
action 2018.57 kenepa invest_in_tourism_infrastructure none
action 2018.57 ecosys animals_die_from_drought ecosys
action 2018.58 kenpres donate_some_dollars_to_rural_development tanrr
action 2018.58 ecosys animals_die_from_drought ecosys
action 2018.58 ecosys animals_die_from_drought ecosys
action 2018.60 kenepa evict_residents_from_reserve two,kenrr,kenpas
action 2018.61 ugaepa evict_residents_from_reserve two,ugarr,ugapas
action 2018.61 kenrr attack_and_rob_some_tourists none
action 2018.61 ecosys hippo_attacks_some_cattle kenrr
action 2018.64 kenepa seize_elephant_ivory two,kenrr,kenpas
action 2018.64 ecosys hippo_attacks_some_cattle kenrr
action 2018.65 ecosys wildlife_attack_rural_residents kenrr
action 2018.66 ecosys animals_die_from_drought ecosys
action 2018.66 tanpres open_reserve_to_settlement two,kenpres,ugapres
action 2018.67 ecosys wildlife_attack_rural_residents kenrr
action 2018.71 kenepa seize_elephant_ivory two,kenrr,kenpas
action 2018.72 ecosys hippo_attacks_some_cattle ugarr
action 2018.75 tanpres open_reserve_to_settlement two,kenpres,ugapres
action 2018.76 ecosys animals_die_from_drought ecosys
action 2018.79 ugaepa evict_residents_from_reserve two,ugarr,ugapas
action 2018.81 ugaepa evict_residents_from_reserve two,ugarr,ugapas
action 2018.86 ugaepa evict_residents_from_reserve two,ugarr,ugapas
action 2018.89 ecosys hippo_attacks_some_cattle kenrr
action 2018.91 ecosys animals_die_from_drought ecosys
action 2018.92 ecosys wildlife_attack_rural_residents none
action 2018.94 tanepa invest_in_tourism_infrastructure none
action 2018.94 ecosys disease_outbreak_kills_wildlife ecosys
action 2018.94 kenpres donate_some_dollars_to_rural_development tanrr
action 2018.95 kenepa translocate_animals none
action 2018.96 tanepa invest_in_tourism_infrastructure none
action 2018.96 ecosys disease_outbreak_kills_wildlife ecosys
action 2018.98 ecosys wildlife_attack_rural_residents ugarr
action 2018.98 ugaepa increase_anti-poaching_enforcement none
action 2018.99 ecosys wildlife_attack_rural_residents none
action 2019.01 ecosys wildlife_attack_rural_residents ugarr
action 2019.02 ugaepa invest_in_tourism_infrastructure none
action 2019.02 ecosys hyenas_maul_some_goats kenrr
action 2019.03 ugaepa invest_in_tourism_infrastructure none
action 2019.04 kenrr attack_and_rob_some_tourists none
action 2019.05 tanepa invest_in_tourism_infrastructure none
action 2019.06 kenrr attack_and_rob_some_tourists none
action 2019.06 ecosys wildlife_attack_rural_residents ugarr
action 2019.11 ugapres open_reserve_to_settlement two,kenpres,tanpres
action 2019.14 ugaepa invest_in_tourism_infrastructure none
action 2019.14 ecosys hippo_attacks_some_cattle kenrr
action 2019.15 ecosys hippo_attacks_some_cattle kenrr
action 2019.15 ecosys wildlife_attack_rural_residents kenrr
action 2019.16 ecosys wildlife_attack_rural_residents kenrr
action 2019.16 kenepa invest_in_tourism_infrastructure none
action 2019.16 ecosys animals_die_from_drought ecosys
action 2019.19 ecosys animals_die_from_drought ecosys
action 2019.19 ecosys animals_die_from_drought ecosys
action 2019.19 ugaepa plan_tourism_infrastructure_improvement none
action 2019.19 kenepa evict_residents_from_reserve two,kenrr,kenpas
action 2019.20 kenepa seize_elephant_ivory two,kenrr,kenpas
action 2019.20 ecosys wildlife_attack_rural_residents kenrr
action 2019.21 ugaepa seize_elephant_ivory two,ugarr,ugapas
action 2019.22 ecosys wildlife_attack_rural_residents ugarr
action 2019.23 ecosys wildlife_attack_rural_residents kenrr
action 2019.23 ecosys wildlife_attack_rural_residents ugarr
action 2019.24 ecosys hippo_attacks_some_cattle tanrr
action 2019.24 ecosys animals_die_from_drought ecosys
action 2019.25 ugarr attack_and_rob_some_tourists none
action 2019.25 ugarr attack_and_rob_some_tourists none
action 2019.26 ugarr attack_and_rob_some_tourists none
action 2019.26 ugarr attack_and_rob_some_tourists none
action 2019.26 kenepa invest_in_tourism_infrastructure none
action 2019.26 kenrr attack_and_rob_some_tourists none
action 2019.26 ugarr attack_and_rob_some_tourists none
action 2019.27 ugarr attack_and_rob_some_tourists none
action 2019.29 ugarr attack_and_rob_some_tourists none
action 2019.30 kenpres open_reserve_to_settlement one,kenpres
action 2019.31 ecosys animals_die_from_drought ecosys
action 2019.31 ecosys wildlife_counts_increase ecosys
action 2019.31 kenpres fund_rural_development_project ugarr
action 2019.31 ugarr attack_and_rob_some_tourists none
action 2019.58 ugarr attack_and_rob_some_tourists none
